# Supplementary material for: Hepatitis E virus exposure and risk factors among ethnic minority populations in Northern Vietnam
Source: PLoS One. 2026 Mar 24;21(3):e0345566. doi: 10.1371/journal.pone.0345566 (PMC13012458; doi:10.1371/journal.pone.0345566)
Supplement: S1 File — (XLSX) [file pone.0345566.s001.xlsx]

## Sheet: Sheet1
STT	Họ và tên	Lớp	Số điện thoại
1	Quàng Thị Phương Thảo	XNYHK5
2	Hoàng Thị Hương Trà	XNYHK5
3	Trương Thị Lan	XNYHK5
4	Cà Văn Trường	XNYHK5
5	Hoàng Trạng Nhung	LTXNK3	0387822881
6	Triệu Thị Thu Hà	LTXNK3	0356092102
7	Vương Thị Phương	LTXNK3	0973629046
8	Triệu Thị Hảo	XNYHK5
9	Nguyễn Thị Thu Hằng	LTXNK3	0334099913
10	Triệu Thị Dung	LTXNK3	0986052179
11	Nguyễn Thị Tuyết Mai	LTXNK3	0889541988
12	Vàng Văn Hoàng	XNYHK5
13	Hoàng Nguyễn Đức Thiện	DP14	0334018436
14	Nông Văn Luyến	XNYHK6	0819763940
15	Sùng Chư Phềnh	XNYHK6	0352441251
16	Dương Mai Hương		0848345988
17	Thẩm Minh Nhật		0396833443
18	Nông Quang Hà		0347211196
19	Lăng Thị Thu Trang	YK54I	0965350643
20	Hoàng Thị Như Quỳnh	YK54A	0364599961
21	Lò Phế Phổng	YK54D	0356010737
22	Hà Quỳnh Trang	YK54D	0353017005
23	Mùa Thị Linh	YK54Y	0845841199
24	Đinh Thị Tâm		0382920496
25	Ba Thùy Linh	CNDDK18A	0812307003
26	Liều Thị Mắn	XNYHK5
27	Nguyễn Hải Đăng	YHDPK17	0789375427
28	Hoàng Tiến Dũng	YHDPK17	0384276321
29	Phạm Thành Duy	YK54N	0394297535
30	Tô Đức Huy	YK54N
31	Vỹ Thị Hoàng Lan	YK55A	0345068658
32	Trần Thị Khánh Huyền	YK55A	0973759245
33	Đinh Quốc Khánh	YK55H	0374696966
34	Đào Việt Thái	YHDPK15	0819762115
35	Nguyễn Thu Hoài	ĐHDK16C	0378085591
36	Nguyễn Thị Hồng Vân	YHDPK17	0866498378
37	Nguyễn Quỳnh Anh	ĐHDK16C	0376552604
38	Bàn Thị Hậu	ĐHDK16C	0849734262
39	Trịnh Thị Chinh	YHDPK17	0376191885
40	Lò Thị Thơm	YK54D	0774342611
41	Lăng Thị Thảo	ĐHDK16C	0853100112
42	Hoàng Thúy Nhung	YK55C	0868660099
43	Nguyễn Thu Ngân	ĐHDK16C	0886321690
44	Quàng Thị Ón	LTK55C	0349790643
45	Hoàng Thị Quỳnh Nga	ĐHDK16C	0868138514
46	Mai Kiều Thanh	LTK55C	0838099669
47	Ngô Thị Hoàng Linh ( Bỏ)	RHMK13	0962854725
48	Cà Thị Điện	LTK55C	0963203502
49	Hoàng Khang Vinh	LTK55C	0869859789
50	Giàng Thị Chúa	YK52H	0359094899
51	Sình A Súa	ĐHDK17	0387338697
52	Phạm Thị Huyền Diệp	BSNTK17	0336583756
53	Trần Thị Trúc	YK54I	0819669203
54	Cổ Thị Thu Hạnh		0965589836
55	Lò Thị Hoài Thu	YK52H	0344051476
56	Lò Thị Hoa (Bỏ)
57	Giàng Chẩn Hứa	CNDDK18D	0886151906
58	Phạm Phượng Uyên	XNYHK6	0353664728
59	Hoàng Thị Thu Hằng	LTDK21	0975454009
60	Lê Thị Hồng Hạnh	ĐHDK16D	0868306661
61	Nông Thị Hiền Trinh	YK55H	0393244188
62	Nông Thị Lệ	YK54A	0394175472
63	Nguyễn Thị Thu Uyên	YK54A	0961563909
64	Triệu Kim Dung	XNYHK6	0812212340
65	Nguyễn Việt Hà	XNYHK6	0829890653
66	Trần Minh Đức	XNYHK6	0838183199
67	Đường Thế Duyên	LTK53C	0862213459
68	Thền Quang Minh	XNYHK6	0817842452
69	Lương Minh Khải	XNYHK6	0325428595
70	Ngô Hà My	XNYHK5	0816412861
71	Triệu Tiền Chuyên	YK53K	0389966925
72	Lý Thị Hương	XNYHK5	0357750032
73	Phạm Đắc Trường	LTXNK3	0967153588
74	Trần Anh Tú	LTXNK3	0333778688
75	Hà Xuân Sang	LTXNK3	0866763636
76	Phạm Thị Thủy	LTXNK3	0377924278
77	Phạm Thị Lan	LTXNK3	0363652589
78	Tạ Quang Cấm	LTXNK3	0985360096
79	Nguyễn Thị Lan Anh	LTXNK3	0973078225
80	Hứa Thị Thanh Huệ	LTXNK3	0973061996

## Sheet: SAMPLES COLLECTIVE TABLE (2)
No	Code	Gender	Age	Ethnicity	Place of residence	HBsAg	HEV-IgG	HEV-IgM
1	P1	Female	22	Thái	Rural area	Neg	0	0
2	P2	Female	22	Tày	Rural area	Neg	0	0
3	P3	Female	22	Dao	Rural area	Neg	0	0
4	P4	Male	22	Thái	Rural area	Neg	0	0
5	P5	Female	25	Tày	Urban area	Neg	1	0
6	P6	Female	32	Tày	Rural area	Neg	1	0
7	P7	Female	37	Nùng	Rural area	Neg	0	0
8	P8	Female	22	Dao	Rural area	Neg	0	0
9	P9	Female	24	Tày	Rural area	Neg	1	0
10	P10	Female	41	Tày	Rural area	Neg	1	0
11	P11	Female	37	Tày	Rural area	Neg	0	0
12	P12	Male	22	Other	Rural area	Neg	0	0
13	P13	Male	23	Tày	Rural area	Neg	1	0
14	P14	Male	21	Tày	Rural area	Neg	0	0
15	P15	Male	22	Mông	Rural area	Neg	0	0
16	P16	Female	24	Nùng	Rural area	Neg	1	0
17	P17	Male	24	Nùng	Urban area	Neg	0	0
18	P18	Male	24	Dao	Rural area	Neg	0	0
19	P19	Female	22	Nùng	Rural area	Neg	0	0
20	P20	Female	22	Thái	Rural area	Neg	0	0
21	P21	Female	22	Other	Rural area	Neg	0	0
22	P22	Female	22	Thái	Rural area	Neg	0	0
23	P23	Female	22	Mông	Rural area	Neg	1	0
24	P24	Female	35	Tày	Rural area	Neg	1	0
25	P25	Female	22	Tày	Rural area	Neg	0	0
26	P26	Female	22	Dao	Rural area	Pos	0	0
27	P27	Male	20	Other	Rural area	Neg	1	0
28	P28	Male	20	Nùng	Urban area	Neg	0	0
29	P29	Male	23	Tày	Rural area	Neg	0	0
30	P30	Male	22	Other	Rural area	Neg	1	0
31	P31	Female	21	Tày	Rural area	Neg	0	0
32	P32	Female	21	Other	Urban area	Neg	0	0
33	P33	Male	21	Other	Rural area	Neg	0	0
34	P34	Male	22	Tày	Rural area	Neg	0	0
35	P35	Female	23	Nùng	Rural area	Neg	1	0
36	P36	Female	20	Nùng	Rural area	Neg	1	0
37	P37	Female	23	Tày	Rural area	Neg	0	0
38	P38	Female	23	Dao	Rural area	Neg	0	0
39	P39	Female	20	Dao	Rural area	Neg	0	0
40	P40	Female	22	Thái	Rural area	Neg	0	0
41	P41	Female	23	Nùng	Rural area	Neg	0	0
42	P42	Female	34	Nùng	Rural area	Neg	0	0
43	P43	Female	23	Tày	Urban area	Neg	0	0
44	P44	Female	34	Thái	Rural area	Neg	1	0
45	P45	Female	23	Tày	Rural area	Neg	0	0
46	P46	Female	33	Tày	Urban area	Neg	0	0
47	P48	Female	31	Thái	Rural area	Neg	1	1
48	P49	Male	25	Other	Rural area	Neg	0	0
49	P50	Female	24	Mông	Rural area	Neg	0	0
50	P51	Male	22	Mông	Rural area	Neg	0	0
51	P52	Female	26	Tày	Rural area	Neg	1	0
52	P53	Female	22	Dao	Rural area	Neg	0	0
53	P54	Female	44	Other	Urban area	Neg	1	0
54	P55	Female	24	Thái	Rural area	Neg	0	0
55	P57	Male	22	Mông	Rural area	Neg	0	0
56	P58	Female	21	Other	Urban area	Neg	0	0
57	P59	Female	37	Tày	Rural area	Neg	0	0
58	P60	Female	23	Tày	Urban area	Neg	0	0
59	P61	Female	21	Tày	Rural area	Neg	0	0
60	P62	Female	22	Tày	Urban area	Pos	0	0
61	P63	Female	23	Tày	Rural area	Neg	1	0
62	P64	Female	21	Tày	Rural area	Neg	0	0
63	P65	Female	21	Other	Rural area	Neg	0	0
64	P66	Male	21	Tày	Rural area	Neg	0	0
65	P67	Male	33	Nùng	Rural area	Neg	0	0
66	P68	Male	22	Nùng	Rural area	Neg	0	0
67	P69	Male	21	Tày	Rural area	Neg	0	0
68	P70	Female	22	Nùng	Rural area	Neg	0	0
69	P71	Male	24	Dao	Rural area	Neg	0	0
70	P72	Female	23	Other	Rural area	Neg	0	0
71	P73	Male	43	Other	Urban area	Neg	0	0
72	P74	Male	38	Other	Rural area	Neg	1	0
73	P75	Male	32	Tày	Rural area	Neg	0	0
74	P76	Female	33	Tày	Rural area	Neg	0	0
75	P77	Female	35	Tày	Rural area	Neg	0	0
76	P78	Male	45	Tày	Rural area	Neg	1	0
77	P79	Female	33	Nùng	Urban area	Neg	0	0
78	P80	Female	29	Tày	Rural area	Neg	1	0
79	P81	Female	22	Other	Rural area	Neg	0	0
80	P82	Female	22	Dao	Rural area	Pos	0	0
81	P83	Male	23	Mông	Rural area	Neg	0	0
82	P84	Male	21	Tày	Rural area	Neg	0	0
83	P85	Male	21	Tày	Rural area	Neg	0	0
84	P86	Female	20	Other	Rural area	Neg	0	0
85	P87	Female	20	Tày	Rural area	Neg	1	0
86	P88	Female	20	Tày	Rural area	Neg	0	0
87	P89	Female	20	Nùng	Rural area	Neg	0	0
88	P90	Female	24	Other	Rural area	Neg	0	0
89	P91	Female	20	Nùng	Urban area	Neg	0	0
90	P92	Female	25	Other	Rural area	Neg	0	0
91	P93	Male	24	Nùng	Rural area	Neg	0	0
92	P94	Female	24	Other	Rural area	Neg	1	0
93	P95	Female	21	Other	Rural area	Neg	0	0
94	P96	Female	21	Tày	Rural area	Neg	0	0
95	P97	Female	20	Tày	Urban area	Neg	0	0
96	P98	Female	22	Tày	Rural area	Neg	1	0
97	P99	Male	23	Tày	Urban area	Neg	0	0
98	P100	Male	26	Other	Rural area	Neg	1	0
99	P101	Female	23	Other	Rural area	Neg	0	0
100	P102	Female	23	Nùng	Rural area	Neg	0	0
101	P103	Female	24	Tày	Rural area	Neg	0	0
102	P104	Female	21	Nùng	Rural area	Neg	0	0
103	P105	Female	20	Nùng	Rural area	Neg	1	0
104	P106	Female	21	Nùng	Rural area	Neg	1	0
105	P107	Female	22	Tày	Rural area	Neg	0	0
106	P108	Female	21	Tày	Rural area	Neg	0	0
107	P109	Female	20	Tày	Rural area	Neg	0	0
108	P110	Female	20	Tày	Rural area	Neg	0	0
109	P111	Female	21	Tày	Rural area	Neg	0	0
110	P112	Female	20	Tày	Rural area	Neg	0	0
111	P113	Female	20	Nùng	Rural area	Neg	0	0
112	P114	Female	20	Tày	Rural area	Neg	0	0
113	P115	Female	23	Thái	Rural area	Neg	0	0
114	P116	Female	20	Nùng	Rural area	Neg	1	0
115	P117	Female	24	Nùng	Rural area	Neg	0	0
116	P118	Female	20	Nùng	Urban area	Neg	0	0
117	P119	Male	22	Tày	Rural area	Neg	0	0
118	P120	Male	22	Nùng	Rural area	Neg	0	0
119	P121	Male	22	Other	Rural area	Neg	1	0
120	P122	Female	22	Other	Rural area	Neg	0	0
121	P123	Female	22	Nùng	Rural area	Neg	0	0
122	P124	Female	22	Tày	Urban area	Neg	0	0
123	P125	Female	22	Tày	Rural area	Neg	0	0
124	P126	Female	20	Tày	Urban area	Neg	0	0
125	P127	Female	22	Other	Rural area	Neg	0	0
126	P128	Female	24	Tày	Rural area	Neg	1	0
127	P129	Female	25	Tày	Rural area	Neg	1	0
128	P130	Female	24	Nùng	Urban area	Neg	0	0
129	P131	Male	24	Tày	Rural area	Neg	0	0
130	P132	Female	24	Tày	Urban area	Neg	0	0
131	P133	Female	22	Tày	Rural area	Neg	0	0
132	P134	Female	25	Tày	Urban area	Neg	0	0
133	P135	Female	21	Thái	Rural area	Neg	0	0
134	P136	Female	21	Other	Rural area	Neg	0	0
135	P137	Female	21	Tày	Urban area	Neg	0	0
136	P138	Female	22	Tày	Urban area	Neg	0	0
137	P139	Female	22	Tày	Rural area	Neg	0	0
138	P140	Female	21	Tày	Rural area	Neg	0	0
139	P141	Male	21	Other	Rural area	Neg	0	0
140	P142	Female	21	Tày	Rural area	Neg	0	0
141	P143	Female	21	Nùng	Urban area	Neg	0	0
142	P144	Female	22	Dao	Rural area	Neg	0	0
143	P145	Female	23	Tày	Rural area	Pos	0	0
144	P146	Male	23	Mông	Rural area	Neg	0	0
145	P147	Female	22	Dao	Rural area	Neg	0	0
146	P148	Male	22	Mông	Rural area	Neg	0	0
147	P149	Male	21	Thái	Rural area	Neg	0	0
148	P150	Female	21	Tày	Urban area	Neg	0	0
149	P151	Female	20	Tày	Rural area	Neg	0	0
150	P152	Female	21	Tày	Rural area	Neg	0	0
151	P153	Female	20	Nùng	Urban area	Neg	0	0
152	P154	Female	21	Nùng	Urban area	Neg	0	0
153	P155	Female	22	Other	Rural area	Neg	1	0
154	P156	Female	22	Nùng	Rural area	Neg	0	0
155	P157	Female	21	Other	Rural area	Neg	0	0
156	P158	Male	21	Other	Rural area	Neg	0	0
157	P159	Male	21	Nùng	Rural area	Neg	0	0
158	P160	Male	21	Mông	Rural area	Neg	1	0
159	P161	Female	22	Thái	Rural area	Neg	0	0
160	P162	Male	21	Tày	Rural area	Neg	1	0
161	P163	Female	22	Tày	Rural area	Neg	0	0
162	P164	Female	20	Nùng	Rural area	Neg	0	0
163	P165	Female	21	Other	Rural area	Neg	1	0
164	P166	Female	21	Thái	Rural area	Neg	0	0
165	P167	Female	22	Tày	Rural area	Neg	0	0
166	P168	Female	22	Thái	Rural area	Neg	0	0
167	P169	Female	22	Tày	Rural area	Neg	0	0
168	P170	Female	22	Tày	Rural area	Neg	1	0
169	P171	Female	22	Tày	Rural area	Neg	0	0
170	P172	Female	22	Tày	Rural area	Neg	1	0
171	P173	Female	22	Tày	Rural area	Neg	0	0
172	P174	Female	21	Thái	Rural area	Neg	0	0
173	P175	Male	21	Mông	Rural area	Neg	1	0
174	P176	Female	22	Other	Rural area	Neg	0	0
175	P177	Female	20	Other	Urban area	Neg	0	0
176	P178	Female	22	Tày	Rural area	Neg	0	0
177	P179	Female	21	Tày	Urban area	Neg	0	0
178	P180	Female	21	Nùng	Rural area	Neg	1	0
179	P181	Female	21	Other	Urban area	Neg	0	0
180	P182	Female	21	Other	Rural area	Neg	1	0
181	P183	Female	23	Tày	Rural area	Neg	1	0
182	P184	Female	21	Nùng	Rural area	Neg	0	0
183	P185	Female	22	Mông	Rural area	Neg	1	0
184	P186	Female	22	Thái	Rural area	Neg	0	0
185	P187	Female	21	Nùng	Rural area	Neg	0	0
186	P189	Female	22	Dao	Rural area	Neg	1	0
187	P190	Female	23	Other	Urban area	Neg	0	0
188	P191	Female	22	Tày	Rural area	Neg	0	0
189	P192	Female	23	Nùng	Rural area	Neg	0	0
190	P193	Male	22	Mông	Rural area	Neg	1	0
191	P194	Female	22	Thái	Rural area	Neg	0	0
192	P195	Female	22	Nùng	Rural area	Neg	1	0
193	P196	Female	23	Tày	Urban area	Neg	0	0
194	P197	Female	22	Nùng	Rural area	Neg	0	0
195	P200	Male	43	Tày	Rural area	Neg	1	0
196	P201	Male	28	Thái	Rural area	Neg	0	0
197	P202	Male	35	Thái	Rural area	Neg	0	0
198	P203	Female	28	Thái	Urban area	Neg	0	0
199	P204	Male	37	Nùng	Rural area	Neg	1	0
200	P205	Male	24	Dao	Rural area	Neg	0	0
201	P206	Male	27	Tày	Rural area	Neg	0	0
202	P207	Male	22	Tày	Urban area	Neg	0	0
203	P208	Female	39	Thái	Rural area	Neg	0	0
204	P209	Female	38	Tày	Rural area	Neg	0	0
205	P210	Male	35	Thái	Rural area	Neg	1	0
206	P211	Male	30	Tày	Rural area	Neg	0	0
207	P212	Male	30	Tày	Rural area	Neg	0	0
208	P213	Male	40	Other	Rural area	Neg	1	0
209	P214	Female	35	Nùng	Rural area	Neg	0	0
210	P215	Male	29	Tày	Rural area	Neg	1	0
211	P217	Male	34	Thái	Rural area	Neg	0	0
212	P218	Female	35	Thái	Urban area	Pos	1	0
213	P219	Female	36	Tày	Rural area	Neg	0	0
214	P220	Male	34	Thái	Rural area	Neg	1	0
215	P221	Male	27	Tày	Rural area	Neg	1	0
216	P222	Male	33	Other	Rural area	Neg	0	0
217	P223	Female	20	Nùng	Rural area	Neg	1	0
218	P224	Female	20	Tày	Rural area	Neg	0	0
219	P225	Male	21	Other	Rural area	Neg	1	0
220	P226	Female	30	Tày	Rural area	Neg	0	0
221	P227	Female	21	Tày	Urban area	Neg	0	0
222	P228	Female	21	Other	Urban area	Neg	0	0
223	P229	Female	22	Mông	Rural area	Neg	1	0
224	P230	Female	22	Other	Rural area	Neg	1	0
225	P231	Female	23	Mông	Rural area	Neg	0	0
226	P232	Female	25	Tày	Rural area	Neg	0	0
227	P234	Female	24	Dao	Rural area	Neg	0	0
228	P235	Female	22	Tày	Rural area	Neg	0	0
229	P236	Female	21	Tày	Urban area	Neg	0	0
230	P237	Female	21	Tày	Rural area	Neg	0	0
231	P238	Male	22	Tày	Rural area	Neg	1	0
232	P239	Female	21	Other	Rural area	Neg	0	0
233	P240	Female	21	Other	Rural area	Neg	0	0
234	P241	Female	21	Tày	Rural area	Neg	0	0
235	P242	Female	23	Tày	Urban area	Neg	0	0
236	P243	Female	23	Tày	Rural area	Neg	1	0
237	P244	Male	33	Thái	Rural area	Neg	1	0
238	P245	Male	38	Nùng	Urban area	Neg	0	0
239	P246	Male	33	Thái	Rural area	Neg	0	0
240	P247	Female	30	Tày	Rural area	Neg	0	0
241	P248	Female	35	Thái	Rural area	Neg	0	0
242	P249	Female	27	Other	Rural area	Neg	1	0
243	P250	Male	30	Tày	Rural area	Neg	0	0
244	P251	Female	34	Other	Rural area	Neg	0	0
245	P252	Male	30	Other	Rural area	Neg	0	0
246	P253	Male	35	Other	Rural area	Neg	1	0
247	P254	Male	29	Tày	Rural area	Neg	0	0
248	P255	Male	26	Thái	Urban area	Neg	1	0
249	P256	Male	29	Nùng	Rural area	Neg	1	0
250	P257	Female	24	Other	Rural area	Neg	0	0
251	P258	Male	28	Mông	Rural area	Neg	1	0
252	P259	Female	21	Thái	Rural area	Neg	0	0
253	P261	Female	21	Nùng	Rural area	Neg	0	0
254	P262	Male	42	Dao	Rural area	Neg	0	0
255	P263	Male	29	Mông	Rural area	Neg	1	0
256	P264	Female	21	Tày	Urban area	Neg	0	0
257	P265	Male	38	Tày	Rural area	Neg	1	0
258	P267	Male	22	Mông	Rural area	Neg	1	0
259	P269	Female	23	Tày	Rural area	Neg	1	0
260	P270	Male	23	Mông	Rural area	Neg	0	0
261	P271	Female	22	Thái	Rural area	Neg	0	0
262	P272	Female	22	Nùng	Rural area	Neg	0	0
263	P273	Male	22	Nùng	Rural area	Neg	0	0
264	P274	Female	22	Tày	Rural area	Neg	0	0
265	P275	Female	22	Tày	Rural area	Neg	0	0
266	P276	Male	22	Other	Rural area	Neg	0	0
267	P277	Female	24	Dao	Rural area	Neg	0	0
268	P278	Female	24	Tày	Rural area	Neg	0	0
269	P279	Female	24	Tày	Urban area	Neg	1	0
270	P280	Female	24	Tày	Rural area	Neg	0	0
271	P281	Male	24	Nùng	Rural area	Neg	0	0
272	P283	Female	23	Tày	Rural area	Neg	0	0

## Sheet: only oBI
No	Code	Gender	Age	Ethnicity	Place of residence	HBsAg	HBV-DNA/ Genotype	qPCR HBV	anti-HBs (mIU/ml)	anti-HBs positive	anti-HBc Total (Pos/Neg)
1	P1	Female	22	5	1	Neg	n/a	n/a	0	0	0
2	P2	Female	22	4	1	Neg	n/a	n/a	7.9	0	0
3	P3	Female	22	1	1	Neg	n/a	n/a	4.2	0	0
4	P4	Male	22	5	1	Neg	n/a	n/a	2.9	0	0
5	P5	Female	25	4	2	Neg	n/a	n/a	2	0	0
6	P6	Female	32	4	1	Neg	n/a	n/a	61.4	1	0
7	P7	Female	37	3	1	Neg	n/a	n/a	7.4	0	0
8	P8	Female	22	1	1	Neg	n/a	n/a	29	1	0
9	P9	Female	24	4	1	Neg	n/a	n/a	3.4	0	0
10	P10	Female	41	4	1	Neg	n/a	n/a	11.1	1	0
11	P11	Female	37	4	1	Neg	n/a	n/a	0	0	0
12	P12	Male	22	8	1	Neg	n/a	n/a	1.8	0	0
13	P13	Male	23	4	1	Neg	n/a	n/a	0	0	0
14	P14	Male	21	4	1	Neg	n/a	n/a	383.8	1	1
15	P15	Male	22	2	1	Neg	n/a	n/a	157	1	1
16	P16	Female	24	3	1	Neg	n/a	n/a	0	0	0
17	P17	Male	24	3	2	Neg	n/a	n/a	2.5	0	0
18	P18	Male	24	1	1	Neg	n/a	n/a	400	1	1
19	P19	Female	22	3	1	Neg	n/a	n/a	21.4	1	0
20	P20	Female	22	5	1	Neg	n/a	n/a	263.5	1	0
21	P21	Female	22	8	1	Neg	n/a	n/a	0	0	0
22	P22	Female	22	5	1	Neg	n/a	n/a	31.1	1	1
23	P23	Female	22	2	1	Neg	n/a	n/a	0	0	0
24	P24	Female	35	4	1	Neg	n/a	n/a	400	1	1
25	P25	Female	22	4	1	Neg	n/a	n/a	23.7	1	0
26	P27	Male	20	7	1	Neg	n/a	n/a	0	0	0
27	P28	Male	20	3	2	Neg	n/a	n/a	0	0	0
28	P29	Male	23	4	1	Neg	n/a	n/a	0	0	0
29	P30	Male	22	7	1	Neg	n/a	n/a	42.3	1	0
30	P31	Female	21	4	1	Neg	n/a	n/a	4.3	0	0
31	P32	Female	21	7	2	Neg	n/a	n/a	0	0	0
32	P33	Male	21	6	1	Neg	n/a	n/a	178.2	1	0
33	P34	Male	22	4	1	Neg	n/a	n/a	7.1	0	0
34	P35	Female	23	3	1	Neg	n/a	n/a	0	0	0
35	P36	Female	20	3	1	Neg	n/a	n/a	0	0	0
36	P37	Female	23	4	1	Neg	n/a	n/a	0	0	0
37	P38	Female	23	1	1	Neg	n/a	n/a	0	0	0
38	P39	Female	20	1	1	Neg	n/a	n/a	69.7	1	0
39	P40	Female	22	5	1	Neg	n/a	n/a	0	0	0
40	P41	Female	23	3	1	Neg	n/a	n/a	400	1	0
41	P42	Female	34	3	1	Neg	n/a	n/a	400	1	1
42	P43	Female	23	4	2	Neg	n/a	n/a	0	0	0
43	P44	Female	34	5	1	Neg	n/a	n/a	138.7	1	1
44	P45	Female	23	4	1	Neg	n/a	n/a	3	0	1
45	P46	Female	33	4	2	Neg	n/a	n/a	0	0	0
46	P48	Female	31	5	1	Neg	n/a	n/a	0.9	0	0
47	P49	Male	25	6	1	Neg	n/a	n/a	0	0	0
48	P50	Female	24	2	1	Neg	n/a	n/a	400	1	0
49	P51	Male	22	2	1	Neg	n/a	n/a	10.9	1	0
50	P52	Female	26	4	1	Neg	n/a	n/a	0	0	0
51	P53	Female	22	1	1	Neg	n/a	n/a	20.7	1	0
52	P54	Female	44	8	2	Neg	n/a	n/a	1.1	0	0
53	P55	Female	24	5	1	Neg	n/a	n/a	392.6	1	0
54	P57	Male	22	2	1	Neg	n/a	n/a	400	1	1
55	P58	Female	21	6	2	Neg	n/a	n/a	0	0	0
56	P59	Female	37	4	1	Neg	n/a	n/a	1	0	0
57	P60	Female	23	4	2	Neg	n/a	n/a	8.6	0	0
58	P61	Female	21	4	1	Neg	n/a	n/a	8.9	0	0
59	P63	Female	23	4	1	Neg	n/a	n/a	0.9	0	0
60	P64	Female	21	4	1	Neg	n/a	n/a	0	0	0
61	P65	Female	21	6	1	Neg	n/a	n/a	0	0	0
62	P66	Male	21	4	1	Neg	n/a	n/a	0	0	0
63	P67	Male	33	3	1	Neg	n/a	n/a	4.3	0	0
64	P68	Male	22	3	1	Neg	n/a	n/a	10.8	1	0
65	P69	Male	21	4	1	Neg	n/a	n/a	5.3	0	0
66	P70	Female	22	3	1	Neg	n/a	n/a	0	0	0
67	P71	Male	24	1	1	Neg	n/a	n/a	0	0	0
68	P72	Female	23	8	1	Neg	n/a	n/a	305.7	1	1
69	P73	Male	43	6	2	Neg	n/a	n/a	383.4	1	1
70	P74	Male	38	6	1	Neg	n/a	n/a	400	1	1
71	P75	Male	32	4	1	Neg	n/a	n/a	400	1	0
72	P76	Female	33	4	1	Neg	B	undetectable	3.2	0	0
73	P77	Female	35	4	1	Neg	B	undetectable	341.8	1	0
74	P78	Male	45	4	1	Neg	n/a	n/a	400	1	1
75	P79	Female	33	3	2	Neg	n/a	n/a	400	1	0
76	P80	Female	29	4	1	Neg	n/a	n/a	0	0	1
77	P81	Female	22	8	1	Neg	n/a	n/a	0	0	0
78	P83	Male	23	2	1	Neg	n/a	n/a	0	0	0
79	P84	Male	21	4	1	Neg	n/a	n/a	7.2	0	0
80	P85	Male	21	4	1	Neg	n/a	n/a	9.3	0	0
81	P86	Female	20	8	1	Neg	n/a	n/a	1.9	0	0
82	P87	Female	20	4	1	Neg	n/a	n/a	2.4	0	0
83	P88	Female	20	4	1	Neg	n/a	n/a	6.1	0	0
84	P89	Female	20	3	1	Neg	n/a	n/a	3.7	0	0
85	P90	Female	24	7	1	Neg	n/a	n/a	0	0	0
86	P91	Female	20	3	2	Neg	n/a	n/a	5.1	0	0
87	P92	Female	25	7	1	Neg	n/a	n/a	6.1	0	0
88	P93	Male	24	3	1	Neg	n/a	n/a	12.6	1	1
89	P94	Female	24	6	1	Neg	n/a	n/a	14.2	1	0
90	P95	Female	21	8	1	Neg	n/a	n/a	13.3	1	0
91	P96	Female	21	4	1	Neg	n/a	n/a	15.6	1	0
92	P97	Female	20	4	2	Neg	n/a	n/a	400	1	0
93	P98	Female	22	4	1	Neg	n/a	n/a	18	1	0
94	P99	Male	23	4	2	Neg	n/a	n/a	10.7	1	0
95	P100	Male	26	7	1	Neg	n/a	n/a	20.3	1	0
96	P101	Female	23	8	1	Neg	n/a	n/a	16.3	1	0
97	P102	Female	23	3	1	Neg	n/a	n/a	27.2	1	0
98	P103	Female	24	4	1	Neg	n/a	n/a	223	1	0
99	P104	Female	21	3	1	Neg	n/a	n/a	19.4	1	0
100	P105	Female	20	3	1	Neg	n/a	n/a	16.1	1	0
101	P106	Female	21	3	1	Neg	n/a	n/a	19.8	1	0
102	P107	Female	22	4	1	Neg	n/a	n/a	15.2	1	0
103	P108	Female	21	4	1	Neg	n/a	n/a	80.1	1	0
104	P109	Female	20	4	1	Neg	n/a	n/a	33.3	1	0
105	P110	Female	20	4	1	Neg	n/a	n/a	10.1	1	0
106	P111	Female	21	4	1	Neg	n/a	n/a	26.4	1	0
107	P112	Female	20	4	1	Neg	n/a	n/a	14	1	0
108	P113	Female	20	3	1	Neg	n/a	n/a	33.3	1	0
109	P114	Female	20	4	1	Neg	n/a	n/a	8.1	0	0
110	P115	Female	23	5	1	Neg	n/a	n/a	4.3	0	0
111	P116	Female	20	3	1	Neg	n/a	n/a	5.8	0	0
112	P117	Female	24	3	1	Neg	n/a	n/a	11.5	1	0
113	P118	Female	20	3	2	Neg	n/a	n/a	24.1	1	0
114	P119	Male	22	4	1	Neg	n/a	n/a	19.3	1	0
115	P120	Male	22	3	1	Neg	n/a	n/a	70.8	1	0
116	P121	Male	22	8	1	Neg	n/a	n/a	7	0	0
117	P122	Female	22	6	1	Neg	n/a	n/a	15.1	1	0
118	P123	Female	22	3	1	Neg	n/a	n/a	10.4	1	0
119	P124	Female	22	4	2	Neg	n/a	n/a	13.9	1	0
120	P125	Female	22	4	1	Neg	n/a	n/a	400	1	0
121	P126	Female	20	4	2	Neg	n/a	n/a	20.1	1	1
122	P127	Female	22	7	1	Neg	n/a	n/a	5.8	0	0
123	P128	Female	24	4	1	Neg	n/a	n/a	8.6	0	0
124	P129	Female	25	4	1	Neg	n/a	n/a	400	1	0
125	P130	Female	24	3	2	Neg	n/a	n/a	400	1	1
126	P131	Male	24	4	1	Neg	n/a	n/a	7.8	0	0
127	P132	Female	24	4	2	Neg	n/a	n/a	3.7	0	0
128	P133	Female	22	4	1	Neg	n/a	n/a	8.8	0	0
129	P134	Female	25	4	2	Neg	n/a	n/a	10.6	1	0
130	P135	Female	21	5	1	Neg	n/a	n/a	2.8	0	1
131	P136	Female	21	7	1	Neg	n/a	n/a	0.4	0	0
132	P137	Female	21	4	2	Neg	n/a	n/a	11.3	1	0
133	P138	Female	22	4	2	Neg	n/a	n/a	0	0	0
134	P139	Female	22	4	1	Neg	n/a	n/a	2.7	0	0
135	P140	Female	21	4	1	Neg	n/a	n/a	4.4	0	0
136	P141	Male	21	6	1	Neg	n/a	n/a	1.5	0	1
137	P142	Female	21	4	1	Neg	n/a	n/a	5.7	0	0
138	P143	Female	21	3	2	Neg	n/a	n/a	9.2	0	0
139	P144	Female	22	1	1	Neg	n/a	n/a	0	0	0
140	P146	Male	23	2	1	Neg	n/a	n/a	9.9	0	0
141	P147	Female	22	1	1	Neg	n/a	n/a	23.7	1	0
142	P148	Male	22	2	1	Neg	n/a	n/a	10.4	1	0
143	P149	Male	21	5	1	Neg	n/a	n/a	8.3	0	1
144	P150	Female	21	4	2	Neg	n/a	n/a	0.5	0	0
145	P151	Female	20	4	1	Neg	n/a	n/a	5.1	0	0
146	P152	Female	21	4	1	Neg	n/a	n/a	10.7	1	0
147	P153	Female	20	3	2	Neg	n/a	n/a	41.2	1	1
148	P154	Female	21	3	2	Neg	n/a	n/a	11.1	1	0
149	P155	Female	22	8	1	Neg	n/a	n/a	400	1	0
150	P156	Female	22	3	1	Neg	n/a	n/a	3.6	0	0
151	P157	Female	21	7	1	Neg	n/a	n/a	4.6	0	0
152	P158	Male	21	6	1	Neg	n/a	n/a	3.2	0	0
153	P159	Male	21	3	1	Neg	n/a	n/a	12.9	1	0
154	P160	Male	21	2	1	Neg	n/a	n/a	6.3	0	1
155	P161	Female	22	5	1	Neg	n/a	n/a	400	1	0
156	P162	Male	21	4	1	Neg	n/a	n/a	2.7	0	0
157	P163	Female	22	4	1	Neg	n/a	n/a	233.2	1	1
158	P164	Female	20	3	1	Neg	n/a	n/a	15.8	1	0
159	P165	Female	21	8	1	Neg	n/a	n/a	0.1	0	1
160	P166	Female	21	5	1	Neg	n/a	n/a	0	0	0
161	P167	Female	22	4	1	Neg	n/a	n/a	0	0	0
162	P168	Female	22	5	1	Neg	n/a	n/a	0.6	0	0
163	P169	Female	22	4	1	Neg	n/a	n/a	4.4	0	0
164	P170	Female	22	4	1	Neg	n/a	n/a	6.6	0	0
165	P171	Female	22	4	1	Neg	n/a	n/a	11.8	1	0
166	P172	Female	22	4	1	Neg	n/a	n/a	9.2	0	0
167	P173	Female	22	4	1	Neg	n/a	n/a	0	0	0
168	P174	Female	21	5	1	Neg	n/a	n/a	0	0	0
169	P175	Male	21	2	1	Neg	n/a	n/a	0	0	0
170	P176	Female	22	8	1	Neg	n/a	n/a	2.8	0	0
171	P177	Female	20	7	2	Neg	n/a	n/a	2.5	0	0
172	P178	Female	22	4	1	Neg	n/a	n/a	1.1	0	0
173	P179	Female	21	4	2	Neg	n/a	n/a	400	1	0
174	P180	Female	21	3	1	Neg	n/a	n/a	9.7	0	0
175	P181	Female	21	7	2	Neg	n/a	n/a	2.2	0	0
176	P182	Female	21	8	1	Neg	n/a	n/a	7.2	0	0
177	P183	Female	23	4	1	Neg	n/a	n/a	48.4	1	0
178	P184	Female	21	3	1	Neg	n/a	n/a	42.4	1	0
179	P185	Female	22	2	1	Neg	n/a	n/a	400	1	1
180	P186	Female	22	5	1	Neg	n/a	n/a	4.4	0	0
181	P187	Female	21	3	1	Neg	n/a	n/a	7.8	0	0
182	P189	Female	22	1	1	Neg	n/a	n/a	3.5	0	0
183	P190	Female	23	8	2	Neg	n/a	n/a	1.3	0	0
184	P191	Female	22	4	1	Neg	n/a	n/a	9.2	0	0
185	P192	Female	23	3	1	Neg	n/a	n/a	1.7	0	0
186	P193	Male	22	2	1	Neg	n/a	n/a	1.2	0	0
187	P194	Female	22	5	1	Neg	n/a	n/a	6	0	0
188	P195	Female	22	3	1	Neg	n/a	n/a	0	0	0
189	P196	Female	23	4	2	Neg	n/a	n/a	3.9	0	0
190	P197	Female	22	3	1	Neg	n/a	n/a	8.2	0	0
191	P200	Male	43	4	1	Neg	n/a	n/a	400	1	1
192	P201	Male	28	5	1	Neg	n/a	n/a	10.7	1	0
193	P202	Male	35	5	1	Neg	n/a	n/a	0	0	0
194	P203	Female	28	5	2	Neg	n/a	n/a	0	0	0
195	P204	Male	37	3	1	Neg	n/a	n/a	78.2	1	1
196	P205	Male	24	1	1	Neg	n/a	n/a	1	0	0
197	P206	Male	27	4	1	Neg	n/a	n/a	3.5	0	0
198	P207	Male	22	4	2	Neg	n/a	n/a	0	0	1
199	P208	Female	39	5	1	Neg	n/a	n/a	0.5	0	0
200	P209	Female	38	4	1	Neg	n/a	n/a	3.5	0	0
201	P210	Male	35	5	1	Neg	n/a	n/a	0	0	0
202	P211	Male	30	4	1	Neg	n/a	n/a	131	1	0
203	P212	Male	30	4	1	Neg	n/a	n/a	4.4	0	0
204	P213	Male	40	8	1	Neg	n/a	n/a	314.2	1	1
205	P214	Female	35	3	1	Neg	n/a	n/a	0	0	0
206	P215	Male	29	4	1	Neg	n/a	n/a	346.3	1	1
207	P217	Male	34	5	1	Neg	n/a	n/a	400	1	1
208	P219	Female	36	4	1	Neg	n/a	n/a	0	0	1
209	P220	Male	34	5	1	Neg	n/a	n/a	275.4	1	1
210	P221	Male	27	4	1	Neg	n/a	n/a	0	0	0
211	P222	Male	33	8	1	Neg	n/a	n/a	0	0	0
212	P223	Female	20	3	1	Neg	n/a	n/a	2.7	0	0
213	P224	Female	20	4	1	Neg	n/a	n/a	2.1	0	0
214	P225	Male	21	6	1	Neg	n/a	n/a	8.2	0	0
215	P226	Female	30	4	1	Neg	n/a	n/a	400	1	1
216	P227	Female	21	4	2	Neg	n/a	n/a	0	0	0
217	P228	Female	21	8	2	Neg	n/a	n/a	0	0	0
218	P229	Female	22	2	1	Neg	n/a	n/a	78.6	1	1
219	P230	Female	22	6	1	Neg	n/a	n/a	0	0	0
220	P231	Female	23	2	1	Neg	n/a	n/a	0	0	0
221	P232	Female	25	4	1	Neg	n/a	n/a	400	1	0
222	P234	Female	24	1	1	Neg	n/a	n/a	0	0	0
223	P235	Female	22	4	1	Neg	n/a	n/a	0	0	0
224	P236	Female	21	4	2	Neg	n/a	n/a	0	0	0
225	P237	Female	21	4	1	Neg	n/a	n/a	0	0	0
226	P238	Male	22	4	1	Neg	n/a	n/a	0	0	0
227	P239	Female	21	6	1	Neg	n/a	n/a	0	0	0
228	P240	Female	21	8	1	Neg	n/a	n/a	0	0	0
229	P241	Female	21	4	1	Neg	n/a	n/a	23.3	1	0
230	P242	Female	23	4	2	Neg	n/a	n/a	4.5	0	0
231	P243	Female	23	4	1	Neg	n/a	n/a	0	0	0
232	P244	Male	33	5	1	Neg	n/a	n/a	120.7	1	1
233	P245	Male	38	3	2	Neg	n/a	n/a	10.1	1	1
234	P246	Male	33	5	1	Neg	n/a	n/a	0	0	0
235	P247	Female	30	4	1	Neg	n/a	n/a	0	0	0
236	P248	Female	35	5	1	Neg	n/a	n/a	400	1	1
237	P249	Female	27	6	1	Neg	n/a	n/a	306.3	1	1
238	P250	Male	30	4	1	Neg	n/a	n/a	109.5	1	1
239	P251	Female	34	8	1	Neg	n/a	n/a	0	0	0
240	P252	Male	30	8	1	Neg	n/a	n/a	0	0	0
241	P253	Male	35	8	1	Neg	n/a	n/a	45.7	1	0
242	P254	Male	29	4	1	Neg	n/a	n/a	400	1	0
243	P255	Male	26	5	2	Neg	n/a	n/a	0.4	0	0
244	P256	Male	29	3	1	Neg	n/a	n/a	400	1	1
245	P257	Female	24	6	1	Neg	n/a	n/a	2.7	0	0
246	P258	Male	28	2	1	Neg	n/a	n/a	0	0	0
247	P259	Female	21	5	1	Neg	n/a	n/a	17.5	1	0
248	P261	Female	21	3	1	Neg	n/a	n/a	400	1	0
249	P262	Male	42	1	1	Neg	n/a	n/a	0	0	1
250	P263	Male	29	2	1	Neg	n/a	n/a	267.1	1	1
251	P264	Female	21	4	2	Neg	n/a	n/a	15.3	1	0
252	P265	Male	38	4	1	Neg	n/a	n/a	7.4	0	0
253	P267	Male	22	2	1	Neg	n/a	n/a	0	0	0
254	P269	Female	23	4	1	Neg	n/a	n/a	141.8	1	0
255	P270	Male	23	2	1	Neg	n/a	n/a	0	0	0
256	P271	Female	22	5	1	Neg	n/a	n/a	0	0	0
257	P272	Female	22	3	1	Neg	n/a	n/a	0	0	0
258	P273	Male	22	3	1	Neg	n/a	n/a	0	0	0
259	P274	Female	22	4	1	Neg	n/a	n/a	0	0	0
260	P275	Female	22	4	1	Neg	n/a	n/a	0	0	0
261	P276	Male	22	8	1	Neg	n/a	n/a	0	0	0
262	P277	Female	24	1	1	Neg	n/a	n/a	0	0	0
263	P278	Female	24	4	1	Neg	n/a	n/a	38.9	1	0
264	P279	Female	24	4	2	Neg	n/a	n/a	0	0	0
265	P280	Female	24	4	1	Neg	n/a	n/a	0	0	0
266	P281	Male	24	3	1	Neg	n/a	n/a	0	0	0
267	P283	Female	23	4	1	Neg	n/a	n/a	400	1	0
